# Supplementary material for: Exploring Spike-Dependent and ACE2-Independent SARS-CoV-2 Interactions with Salivary Epithelial Cells in the Absence of ACE2
Source: Biology (Basel). 2026 May 14;15(10):778. doi: 10.3390/biology15100778 (PMC13203730; doi:10.3390/biology15100778)
Supplement: Supplementary file 1 [file biology-15-00778-s001.zip]

Archive with 2 entries (1 files):
- biology-4267834-supplementary/
- biology-4267834-supplementary/biology-4267834-supplementary.pdf
